# Supplementary material for: An intelligent diabetes classification and perception framework based on ensemble and deep learning method
Source: PeerJ Comput Sci. 2024 Mar 29;10:e1914. doi: 10.7717/peerj-cs.1914 (PMC11041940; doi:10.7717/peerj-cs.1914)
Supplement: Supplemental Information 1 [file peerj-cs-10-1914-s001.csv]

Age	Gender	Polyuria	Polydipsia	suddenweightloss	weakness	Polyphagia	Genitalthrush	visualblurring	Itching	Irritability	delayedhealing	partialparesis	musclestiffness	Alopecia	Obesity	Target
40	Male	No	Yes	No	Yes	No	No	No	Yes	No	Yes	No	Yes	Yes	Yes	Positive
58	Male	No	No	No	Yes	No	No	Yes	No	No	No	Yes	No	Yes	No	Positive
41	Male	Yes	No	No	Yes	Yes	No	No	Yes	No	Yes	No	Yes	Yes	No	Positive
45	Male	No	No	Yes	Yes	Yes	Yes	No	Yes	No	Yes	No	No	No	No	Positive
60	Male	Yes	Yes	Yes	Yes	Yes	No	Yes	Yes	Yes	Yes	Yes	Yes	Yes	Yes	Positive
55	Male	Yes	Yes	No	Yes	Yes	No	Yes	Yes	No	Yes	No	Yes	Yes	Yes	Positive
57	Male	Yes	Yes	No	Yes	Yes	Yes	No	No	No	Yes	Yes	No	No	No	Positive
66	Male	Yes	Yes	Yes	Yes	No	No	Yes	Yes	Yes	No	Yes	Yes	No	No	Positive
67	Male	Yes	Yes	No	Yes	Yes	Yes	No	Yes	Yes	No	Yes	Yes	No	Yes	Positive
70	Male	No	Yes	Yes	Yes	Yes	No	Yes	Yes	Yes	No	No	No	Yes	No	Positive
44	Male	Yes	Yes	No	Yes	No	Yes	No	No	Yes	Yes	No	Yes	Yes	No	Positive
38	Male	Yes	Yes	No	No	Yes	Yes	No	Yes	No	Yes	No	Yes	No	No	Positive
35	Male	Yes	No	No	No	Yes	Yes	No	No	Yes	Yes	No	No	Yes	No	Positive
61	Male	Yes	Yes	Yes	Yes	Yes	Yes	Yes	Yes	No	No	No	No	Yes	Yes	Positive
60	Male	Yes	Yes	No	Yes	Yes	No	Yes	Yes	No	Yes	Yes	No	No	No	Positive
58	Male	Yes	Yes	No	Yes	Yes	No	No	No	No	Yes	Yes	Yes	No	No	Positive
54	Male	Yes	Yes	Yes	Yes	No	Yes	No	No	No	Yes	No	Yes	No	No	Positive
67	Male	No	Yes	No	Yes	Yes	No	Yes	No	Yes	Yes	Yes	Yes	Yes	Yes	Positive
66	Male	Yes	Yes	No	Yes	Yes	No	Yes	No	No	No	Yes	Yes	No	No	Positive
43	Male	Yes	Yes	Yes	Yes	No	Yes	No	No	No	No	No	No	No	No	Positive
62	Male	Yes	Yes	No	Yes	Yes	No	Yes	No	Yes	No	Yes	Yes	No	No	Positive
54	Male	Yes	Yes	Yes	Yes	Yes	Yes	Yes	Yes	No	Yes	No	Yes	Yes	No	Positive
39	Male	Yes	No	Yes	No	No	Yes	No	Yes	Yes	No	No	No	Yes	No	Positive
48	Male	No	Yes	Yes	Yes	No	No	Yes	Yes	Yes	Yes	No	No	No	No	Positive
58	Male	Yes	Yes	Yes	Yes	Yes	No	Yes	No	No	Yes	Yes	Yes	No	Yes	Positive
32	Male	No	No	No	No	No	Yes	No	No	Yes	Yes	No	No	No	Yes	Positive
42	Male	No	No	No	Yes	Yes	No	No	No	Yes	No	No	Yes	No	No	Positive
52	Male	Yes	Yes	Yes	Yes	Yes	No	Yes	Yes	No	Yes	Yes	Yes	No	No	Positive
38	Male	No	Yes	No	No	No	Yes	No	No	No	No	No	No	Yes	No	Positive
53	Male	Yes	Yes	Yes	Yes	Yes	No	Yes	No	Yes	No	Yes	No	Yes	No	Positive
57	Male	Yes	Yes	Yes	Yes	Yes	No	Yes	No	No	No	Yes	No	No	No	Positive
41	Male	Yes	Yes	Yes	Yes	Yes	Yes	Yes	Yes	Yes	No	No	No	No	Yes	Positive
37	Male	No	No	No	Yes	No	No	No	No	No	Yes	No	No	Yes	No	Positive
54	Male	Yes	Yes	Yes	Yes	No	No	Yes	Yes	Yes	Yes	Yes	Yes	No	No	Positive
49	Male	Yes	Yes	No	Yes	No	No	Yes	Yes	No	No	No	No	No	No	Positive
48	Male	Yes	Yes	No	Yes	No	Yes	Yes	Yes	No	No	No	No	No	No	Positive
60	Male	Yes	No	No	No	No	No	Yes	No	No	No	Yes	No	Yes	No	Positive
63	Male	Yes	Yes	Yes	Yes	Yes	No	Yes	No	No	No	No	Yes	Yes	Yes	Positive
35	Male	Yes	No	Yes	No	No	No	No	No	No	No	Yes	No	Yes	No	Positive
30	Female	Yes	No	Yes	Yes	Yes	No	No	No	No	Yes	No	No	No	No	Positive
53	Female	No	Yes	Yes	No	Yes	Yes	Yes	Yes	Yes	Yes	No	Yes	No	No	Positive
50	Female	Yes	Yes	Yes	No	Yes	No	No	No	No	Yes	Yes	No	No	No	Positive
50	Female	No	Yes	No	Yes	Yes	No	Yes	Yes	Yes	Yes	Yes	Yes	No	No	Positive
35	Female	Yes	Yes	Yes	Yes	Yes	No	No	Yes	No	Yes	Yes	Yes	No	No	Positive
40	Female	Yes	Yes	Yes	Yes	No	No	Yes	Yes	No	No	Yes	Yes	No	No	Positive
48	Female	No	No	Yes	Yes	No	No	Yes	Yes	No	Yes	Yes	No	No	No	Positive
60	Female	Yes	Yes	Yes	Yes	Yes	No	Yes	Yes	No	Yes	Yes	Yes	No	Yes	Positive
60	Female	Yes	Yes	Yes	Yes	Yes	No	Yes	Yes	No	No	Yes	Yes	No	No	Positive
35	Female	Yes	Yes	Yes	Yes	Yes	No	Yes	Yes	No	Yes	No	Yes	No	Yes	Positive
46	Female	Yes	No	Yes	Yes	No	No	Yes	No	No	Yes	Yes	Yes	No	No	Positive
36	Female	Yes	Yes	Yes	No	Yes	No	Yes	No	Yes	Yes	Yes	Yes	No	No	Positive
50	Female	Yes	Yes	Yes	Yes	Yes	No	Yes	No	No	No	Yes	No	No	No	Positive
60	Female	No	Yes	Yes	Yes	Yes	Yes	Yes	No	Yes	Yes	Yes	Yes	No	No	Positive
50	Female	No	Yes	Yes	Yes	No	No	Yes	No	No	Yes	No	No	No	No	Positive
51	Female	No	No	No	No	No	No	Yes	No	No	No	Yes	Yes	No	No	Positive
38	Female	No	No	No	No	No	No	No	No	No	No	No	No	No	Yes	Positive
66	Female	Yes	Yes	Yes	Yes	Yes	Yes	Yes	Yes	No	Yes	Yes	Yes	No	No	Positive
53	Female	No	No	No	No	Yes	No	Yes	No	No	No	Yes	No	No	No	Positive
59	Female	No	No	No	No	No	No	No	No	No	No	No	No	No	No	Positive
39	Female	Yes	Yes	No	Yes	Yes	No	Yes	No	Yes	Yes	Yes	Yes	No	Yes	Positive
65	Female	Yes	Yes	No	Yes	Yes	No	No	Yes	No	No	Yes	Yes	No	No	Positive
35	Female	Yes	Yes	Yes	Yes	Yes	No	Yes	Yes	No	Yes	Yes	Yes	No	No	Positive
55	Female	Yes	Yes	No	Yes	Yes	No	Yes	Yes	No	Yes	Yes	Yes	No	No	Positive
60	Female	Yes	No	Yes	Yes	No	Yes	Yes	Yes	No	Yes	Yes	Yes	No	Yes	Positive
45	Female	No	No	No	No	No	No	Yes	Yes	No	No	Yes	No	No	No	Positive
40	Female	Yes	No	Yes	No	Yes	No	No	No	No	No	No	No	No	No	Positive
30	Female	Yes	Yes	No	No	No	No	No	Yes	No	Yes	Yes	No	No	No	Positive
35	Female	No	Yes	Yes	Yes	Yes	No	No	Yes	No	No	Yes	No	No	No	Positive
25	Female	No	No	No	Yes	Yes	No	Yes	No	No	No	No	No	Yes	No	Positive
50	Female	Yes	Yes	Yes	Yes	Yes	No	Yes	No	No	No	Yes	No	No	Yes	Positive
40	Female	No	No	Yes	Yes	No	No	No	No	No	No	No	No	No	No	Positive
35	Female	No	Yes	Yes	Yes	No	No	No	Yes	No	Yes	Yes	Yes	No	No	Positive
65	Female	No	No	No	No	No	Yes	No	No	No	No	No	No	No	No	Positive
38	Female	Yes	Yes	Yes	Yes	Yes	No	No	No	No	No	Yes	No	No	No	Positive
50	Female	Yes	Yes	Yes	Yes	Yes	No	No	Yes	No	Yes	Yes	Yes	No	No	Positive
55	Female	Yes	Yes	Yes	Yes	No	No	Yes	No	No	No	Yes	No	No	Yes	Positive
48	Female	Yes	Yes	Yes	Yes	Yes	No	No	No	No	No	Yes	No	No	No	Positive
55	Female	Yes	Yes	Yes	No	Yes	No	No	Yes	No	Yes	Yes	No	No	No	Positive
39	Female	Yes	Yes	Yes	Yes	Yes	No	No	Yes	Yes	Yes	Yes	No	No	No	Positive
43	Female	Yes	Yes	Yes	Yes	Yes	No	Yes	No	No	No	Yes	Yes	No	Yes	Positive
35	Female	Yes	Yes	No	Yes	No	No	Yes	No	No	No	No	No	No	No	Positive
47	Female	No	No	Yes	Yes	Yes	No	No	No	No	No	No	Yes	No	No	Positive
50	Female	Yes	Yes	No	Yes	Yes	No	No	No	No	Yes	Yes	No	No	No	Positive
48	Female	Yes	Yes	No	Yes	No	No	Yes	Yes	No	Yes	Yes	No	No	No	Positive
35	Female	Yes	Yes	Yes	Yes	Yes	No	Yes	Yes	No	Yes	Yes	Yes	No	No	Positive
49	Female	No	No	Yes	Yes	No	No	No	No	No	No	No	No	No	Yes	Positive
38	Female	Yes	Yes	Yes	Yes	Yes	No	Yes	Yes	Yes	Yes	Yes	Yes	No	No	Positive
28	Female	No	No	No	No	No	No	Yes	No	No	No	Yes	Yes	No	No	Positive
68	Female	Yes	Yes	No	Yes	Yes	No	Yes	Yes	No	Yes	Yes	No	No	No	Positive
35	Female	No	No	No	No	No	No	No	No	No	No	No	No	No	No	Positive
45	Female	No	No	No	No	Yes	No	Yes	Yes	No	No	Yes	No	No	No	Positive
48	Female	Yes	Yes	Yes	Yes	Yes	No	Yes	Yes	Yes	Yes	Yes	Yes	No	No	Positive
40	Female	Yes	Yes	Yes	Yes	No	No	Yes	No	No	Yes	Yes	Yes	No	No	Positive
40	Female	Yes	Yes	No	Yes	Yes	No	No	Yes	No	No	Yes	No	No	No	Positive
36	Female	Yes	Yes	No	Yes	Yes	No	Yes	Yes	No	Yes	Yes	No	No	No	Positive
56	Female	Yes	Yes	No	Yes	No	No	Yes	Yes	No	No	Yes	No	No	No	Positive
30	Female	Yes	Yes	Yes	Yes	No	No	No	Yes	No	Yes	Yes	Yes	No	No	Positive
31	Female	Yes	Yes	Yes	Yes	Yes	No	No	Yes	Yes	No	Yes	Yes	No	No	Positive
35	Female	Yes	Yes	No	No	No	No	Yes	No	No	No	No	No	Yes	No	Positive
39	Female	Yes	Yes	No	No	Yes	Yes	Yes	Yes	No	Yes	Yes	No	No	No	Positive
48	Female	Yes	Yes	Yes	No	Yes	Yes	No	No	Yes	Yes	No	Yes	Yes	Yes	Positive
85	Male	Yes	Yes	Yes	Yes	Yes	Yes	Yes	Yes	No	Yes	Yes	Yes	No	No	Positive
90	Female	No	Yes	Yes	No	No	Yes	Yes	Yes	No	No	No	Yes	Yes	No	Positive
72	Male	Yes	No	Yes	Yes	Yes	No	No	No	Yes	Yes	Yes	Yes	Yes	No	Positive
70	Male	Yes	No	Yes	Yes	Yes	Yes	No	No	Yes	Yes	Yes	Yes	Yes	No	Positive
69	Female	Yes	No	Yes	Yes	Yes	Yes	Yes	Yes	No	Yes	No	No	Yes	No	Positive
58	Male	No	Yes	Yes	Yes	Yes	No	Yes	Yes	No	No	Yes	No	Yes	Yes	Positive
47	Male	Yes	No	Yes	Yes	Yes	No	No	No	No	Yes	Yes	Yes	No	No	Positive
25	Male	Yes	Yes	No	No	Yes	Yes	Yes	Yes	No	Yes	No	No	Yes	No	Positive
39	Female	Yes	Yes	No	No	Yes	No	Yes	No	Yes	Yes	Yes	Yes	No	No	Positive
53	Female	No	No	Yes	Yes	No	No	Yes	Yes	No	Yes	No	No	No	No	Positive
52	Male	Yes	Yes	Yes	No	Yes	Yes	Yes	No	Yes	No	Yes	No	Yes	Yes	Positive
68	Female	Yes	Yes	Yes	No	Yes	Yes	Yes	No	Yes	Yes	No	Yes	Yes	No	Positive
79	Male	No	Yes	Yes	Yes	Yes	Yes	No	Yes	Yes	No	Yes	No	No	No	Positive
55	Female	Yes	No	Yes	No	No	Yes	Yes	Yes	No	Yes	Yes	No	No	No	Positive
45	Female	Yes	Yes	Yes	Yes	Yes	No	Yes	Yes	Yes	Yes	Yes	No	No	No	Positive
30	Female	Yes	Yes	Yes	No	Yes	No	No	No	Yes	No	Yes	Yes	No	No	Positive
45	Female	Yes	Yes	No	Yes	Yes	No	Yes	Yes	Yes	Yes	Yes	Yes	No	No	Positive
65	Female	Yes	Yes	No	Yes	No	No	Yes	Yes	Yes	Yes	Yes	No	No	No	Positive
34	Female	Yes	Yes	No	Yes	No	No	No	No	Yes	No	No	Yes	No	No	Positive
48	Male	Yes	Yes	No	Yes	Yes	No	No	No	No	Yes	No	Yes	Yes	No	Positive
35	Male	Yes	Yes	No	Yes	Yes	Yes	No	Yes	No	Yes	Yes	Yes	No	No	Positive
40	Male	No	Yes	No	Yes	Yes	No	No	Yes	Yes	Yes	Yes	Yes	No	Yes	Positive
47	Male	No	Yes	No	No	No	No	Yes	Yes	No	No	No	No	Yes	Yes	Positive
38	Male	Yes	No	Yes	Yes	No	No	No	No	No	No	No	No	No	No	Positive
55	Male	Yes	Yes	Yes	Yes	Yes	No	Yes	No	No	Yes	Yes	No	No	No	Positive
66	Male	Yes	Yes	No	Yes	No	Yes	No	Yes	Yes	Yes	Yes	No	No	No	Positive
57	Male	Yes	No	No	Yes	Yes	No	No	Yes	Yes	No	No	Yes	Yes	No	Positive
32	Male	No	Yes	No	Yes	Yes	Yes	No	Yes	Yes	No	No	No	Yes	No	Positive
48	Male	Yes	Yes	Yes	Yes	No	No	No	Yes	No	No	Yes	No	Yes	No	Positive
47	Male	Yes	Yes	Yes	Yes	Yes	Yes	Yes	Yes	Yes	No	No	Yes	No	No	Positive
43	Male	Yes	No	No	No	Yes	No	No	No	Yes	No	No	Yes	No	No	Positive
30	Male	Yes	Yes	Yes	Yes	No	Yes	No	No	No	Yes	No	No	No	No	Positive
16	Male	Yes	No	Yes	No	Yes	No	No	No	No	No	No	No	No	No	Positive
35	Male	Yes	Yes	Yes	Yes	No	No	No	No	No	No	No	No	No	No	Positive
66	Male	No	No	No	Yes	No	Yes	Yes	No	Yes	Yes	Yes	Yes	Yes	No	Positive
54	Male	No	No	No	No	No	Yes	No	Yes	Yes	No	No	Yes	Yes	Yes	Positive
58	Male	Yes	Yes	Yes	Yes	Yes	Yes	No	Yes	Yes	Yes	Yes	Yes	Yes	Yes	Positive
51	Male	Yes	Yes	Yes	Yes	No	Yes	No	No	Yes	Yes	Yes	No	Yes	No	Positive
40	Male	Yes	No	No	No	No	Yes	No	Yes	No	Yes	No	No	Yes	No	Positive
47	Male	Yes	Yes	No	No	No	No	No	No	No	No	No	Yes	No	No	Positive
62	Male	Yes	Yes	No	No	Yes	No	Yes	No	Yes	Yes	Yes	No	Yes	No	Positive
49	Male	Yes	Yes	Yes	No	No	No	No	Yes	No	No	No	No	No	No	Positive
53	Male	Yes	No	Yes	No	No	No	No	No	No	Yes	Yes	No	No	No	Positive
68	Male	Yes	Yes	No	No	Yes	No	Yes	Yes	Yes	No	Yes	No	No	No	Positive
61	Male	Yes	No	No	Yes	Yes	Yes	Yes	Yes	Yes	Yes	Yes	No	No	No	Positive
39	Male	Yes	Yes	No	No	No	Yes	No	Yes	No	No	No	Yes	No	Yes	Positive
38	Male	Yes	No	No	No	No	Yes	No	Yes	No	No	No	Yes	No	Yes	Positive
44	Male	No	Yes	No	No	No	Yes	No	No	No	Yes	No	No	No	Yes	Positive
45	Male	Yes	Yes	No	Yes	No	Yes	No	No	No	Yes	No	No	Yes	No	Positive
50	Male	Yes	Yes	Yes	Yes	Yes	No	No	Yes	Yes	Yes	No	No	Yes	No	Positive
42	Male	Yes	Yes	No	Yes	No	Yes	No	No	Yes	No	Yes	No	Yes	No	Positive
55	Male	No	Yes	No	Yes	No	Yes	No	No	Yes	Yes	No	No	Yes	No	Positive
57	Male	No	Yes	No	Yes	No	Yes	Yes	No	Yes	Yes	Yes	Yes	Yes	No	Positive
62	Male	Yes	No	No	Yes	No	Yes	Yes	Yes	Yes	No	Yes	Yes	Yes	Yes	Positive
33	Male	No	Yes	No	No	No	No	No	No	No	No	No	No	No	No	Positive
55	Male	Yes	Yes	Yes	Yes	No	Yes	No	No	Yes	No	Yes	No	No	No	Positive
48	Male	Yes	Yes	Yes	No	Yes	Yes	No	No	No	Yes	No	No	No	No	Positive
56	Male	Yes	No	Yes	Yes	No	Yes	No	Yes	Yes	No	No	No	Yes	No	Positive
38	Female	Yes	Yes	Yes	Yes	Yes	No	Yes	Yes	Yes	Yes	Yes	Yes	No	No	Positive
28	Female	No	No	No	No	No	No	Yes	No	No	No	Yes	Yes	No	No	Positive
68	Female	Yes	Yes	No	Yes	Yes	No	Yes	Yes	No	Yes	Yes	No	No	No	Positive
35	Female	No	No	No	No	No	No	No	No	No	No	No	No	No	No	Positive
45	Female	No	No	No	No	Yes	No	Yes	Yes	No	No	Yes	No	No	No	Positive
48	Female	Yes	Yes	Yes	Yes	Yes	No	Yes	Yes	Yes	Yes	Yes	Yes	No	No	Positive
40	Female	Yes	Yes	Yes	Yes	No	No	Yes	No	No	Yes	Yes	Yes	No	No	Positive
57	Male	Yes	Yes	Yes	Yes	Yes	No	Yes	No	No	No	Yes	No	No	No	Positive
41	Male	Yes	Yes	Yes	Yes	Yes	Yes	Yes	Yes	Yes	No	No	No	No	Yes	Positive
37	Male	No	No	No	Yes	No	No	No	No	No	Yes	No	No	Yes	No	Positive
54	Male	Yes	Yes	Yes	Yes	No	No	Yes	Yes	Yes	Yes	Yes	Yes	No	No	Positive
49	Male	Yes	Yes	No	Yes	No	No	Yes	Yes	No	No	No	No	No	No	Positive
48	Male	Yes	Yes	No	Yes	No	Yes	Yes	Yes	No	No	No	No	No	No	Positive
60	Male	Yes	No	No	No	No	No	Yes	No	No	No	Yes	No	Yes	No	Positive
63	Male	Yes	Yes	Yes	Yes	Yes	No	Yes	No	No	No	No	Yes	Yes	Yes	Positive
35	Male	Yes	No	Yes	No	No	No	No	No	No	No	Yes	No	Yes	No	Positive
30	Female	Yes	No	Yes	Yes	Yes	No	No	No	No	Yes	No	No	No	No	Positive
53	Female	No	Yes	Yes	No	Yes	Yes	Yes	Yes	Yes	Yes	No	Yes	No	No	Positive
50	Female	Yes	Yes	Yes	No	Yes	No	No	No	No	Yes	Yes	No	No	No	Positive
50	Female	No	Yes	No	Yes	Yes	No	Yes	Yes	Yes	Yes	Yes	Yes	No	No	Positive
35	Female	Yes	Yes	Yes	Yes	Yes	No	No	Yes	No	Yes	Yes	Yes	No	No	Positive
40	Female	Yes	Yes	Yes	Yes	No	No	Yes	Yes	No	No	Yes	Yes	No	No	Positive
31	Female	Yes	Yes	Yes	Yes	Yes	No	No	Yes	Yes	No	Yes	Yes	No	No	Positive
35	Female	Yes	Yes	No	No	No	No	Yes	No	No	No	No	No	Yes	No	Positive
39	Female	Yes	Yes	No	No	Yes	Yes	Yes	Yes	No	Yes	Yes	No	No	No	Positive
48	Female	Yes	Yes	Yes	No	Yes	Yes	No	No	Yes	Yes	No	Yes	Yes	Yes	Positive
85	Male	Yes	Yes	Yes	Yes	Yes	Yes	Yes	Yes	No	Yes	Yes	Yes	No	No	Positive
90	Female	No	Yes	Yes	No	No	Yes	Yes	Yes	No	No	No	Yes	Yes	No	Positive
72	Male	Yes	No	Yes	Yes	Yes	No	No	No	Yes	Yes	Yes	Yes	Yes	No	Positive
70	Male	Yes	No	Yes	Yes	Yes	Yes	No	No	Yes	Yes	Yes	Yes	Yes	No	Positive
69	Female	Yes	No	Yes	Yes	Yes	Yes	Yes	Yes	No	Yes	No	No	Yes	No	Positive
58	Male	No	Yes	Yes	Yes	Yes	No	Yes	Yes	No	No	Yes	No	Yes	Yes	Positive
54	Male	Yes	Yes	No	No	No	No	Yes	No	No	No	No	No	No	No	Positive
64	Male	No	Yes	No	No	No	No	No	No	Yes	Yes	No	No	No	No	Positive
36	Male	Yes	No	No	Yes	No	Yes	Yes	Yes	No	Yes	No	No	No	No	Positive
43	Male	No	No	Yes	Yes	Yes	Yes	Yes	Yes	Yes	Yes	No	No	No	No	Positive
31	Male	Yes	No	No	No	Yes	No	Yes	No	No	No	Yes	No	Yes	No	Positive
66	Male	No	No	No	No	Yes	No	Yes	No	No	No	Yes	No	Yes	No	Positive
61	Female	Yes	No	No	No	Yes	No	No	No	Yes	No	No	No	Yes	No	Positive
58	Female	Yes	No	Yes	No	Yes	No	No	No	Yes	No	No	Yes	No	Yes	Positive
69	Female	Yes	Yes	Yes	Yes	No	No	Yes	Yes	Yes	No	No	Yes	No	Yes	Positive
40	Male	No	Yes	Yes	Yes	No	No	Yes	Yes	No	No	Yes	Yes	No	No	Negative
28	Male	No	No	Yes	No	No	No	No	No	No	No	No	No	No	No	Negative
37	Male	No	No	No	No	No	No	No	No	No	No	No	No	No	No	Negative
34	Male	No	No	No	No	No	No	No	No	No	No	No	No	No	No	Negative
30	Male	No	No	No	No	No	No	No	No	No	No	No	No	No	No	Negative
67	Male	Yes	No	No	Yes	Yes	No	Yes	Yes	Yes	Yes	No	Yes	Yes	Yes	Negative
60	Male	No	No	No	Yes	No	No	No	No	No	No	Yes	Yes	No	No	Negative
58	Male	No	No	No	No	Yes	No	No	Yes	No	Yes	No	No	Yes	Yes	Negative
54	Male	No	No	Yes	Yes	No	Yes	No	No	No	Yes	No	No	Yes	No	Negative
43	Male	No	No	Yes	No	No	Yes	No	No	No	Yes	No	No	Yes	No	Negative
39	Male	No	No	No	Yes	No	Yes	No	No	No	No	No	No	No	No	Negative
40	Male	No	No	No	Yes	No	No	No	No	Yes	No	No	No	No	No	Negative
43	Male	No	No	No	No	No	No	No	No	Yes	No	No	No	No	No	Negative
49	Male	No	Yes	No	No	No	No	No	Yes	No	No	Yes	No	No	Yes	Negative
47	Male	No	No	No	No	No	No	No	Yes	No	No	No	No	Yes	No	Negative
45	Male	No	No	No	No	Yes	Yes	No	No	No	No	No	No	No	No	Negative
57	Male	No	No	No	No	Yes	No	Yes	No	No	No	No	Yes	No	No	Negative
72	Male	Yes	No	No	No	Yes	No	Yes	Yes	No	Yes	Yes	Yes	Yes	No	Negative
30	Male	No	No	No	No	No	No	No	No	No	No	No	No	No	No	Negative
27	Male	No	No	No	No	No	No	No	No	No	No	No	No	No	No	Negative
38	Male	No	No	No	No	No	No	No	No	No	No	No	No	No	No	Negative
43	Male	No	No	No	Yes	No	Yes	No	Yes	No	Yes	No	No	Yes	No	Negative
40	Male	No	No	Yes	No	No	No	No	No	No	No	No	No	No	Yes	Negative
55	Male	No	No	No	Yes	Yes	No	Yes	Yes	No	Yes	No	Yes	No	Yes	Negative
68	Male	No	No	No	Yes	Yes	No	Yes	Yes	No	Yes	No	No	Yes	No	Negative
29	Male	No	No	No	Yes	No	No	No	No	No	No	No	No	No	No	Negative
37	Male	No	No	No	No	No	No	No	Yes	No	No	No	No	No	No	Negative
30	Male	No	No	Yes	Yes	No	No	No	No	No	No	No	No	No	No	Negative
45	Male	No	No	No	Yes	No	No	No	Yes	Yes	Yes	Yes	No	No	No	Negative
47	Male	No	No	No	No	No	No	No	Yes	No	Yes	No	No	Yes	No	Negative
35	Male	No	No	Yes	Yes	No	Yes	No	No	No	No	No	No	No	No	Negative
32	Male	No	No	No	Yes	No	No	No	No	No	No	No	No	No	No	Negative
56	Male	No	Yes	No	Yes	Yes	No	Yes	Yes	No	Yes	No	Yes	Yes	No	Negative
50	Male	No	No	No	Yes	No	No	No	Yes	No	Yes	Yes	Yes	Yes	No	Negative
52	Male	No	No	No	Yes	Yes	No	No	Yes	No	Yes	No	No	Yes	No	Negative
26	Male	No	No	No	No	No	No	No	No	No	No	No	No	No	No	Negative
60	Male	No	No	No	Yes	Yes	No	Yes	Yes	No	Yes	No	Yes	Yes	No	Negative
65	Male	No	No	No	Yes	No	No	Yes	Yes	No	Yes	Yes	Yes	Yes	No	Negative
72	Male	No	No	No	No	Yes	No	Yes	Yes	No	Yes	No	Yes	Yes	No	Negative
30	Male	No	No	No	Yes	No	No	No	No	No	No	No	No	No	No	Negative
45	Male	No	No	No	Yes	No	No	No	Yes	No	No	Yes	No	Yes	No	Negative
65	Male	Yes	No	No	No	No	No	Yes	Yes	Yes	Yes	No	Yes	Yes	Yes	Negative
70	Male	No	No	No	Yes	No	No	Yes	Yes	No	Yes	No	Yes	Yes	No	Negative
35	Male	No	No	No	Yes	No	No	No	No	No	No	No	No	No	No	Negative
54	Male	No	No	No	Yes	No	No	No	Yes	No	Yes	No	Yes	Yes	No	Negative
30	Male	No	No	No	No	No	No	No	No	No	No	No	No	No	No	Negative
46	Male	No	No	No	Yes	No	No	No	Yes	No	Yes	No	No	Yes	No	Negative
53	Male	No	No	No	Yes	Yes	No	Yes	Yes	No	Yes	Yes	Yes	Yes	No	Negative
42	Male	No	No	No	No	No	No	No	No	No	No	No	No	Yes	No	Negative
55	Female	Yes	Yes	Yes	Yes	No	No	Yes	No	No	No	Yes	No	No	Yes	Positive
48	Female	Yes	Yes	Yes	Yes	Yes	No	No	No	No	No	Yes	No	No	No	Positive
55	Female	Yes	Yes	Yes	No	Yes	No	No	Yes	No	Yes	Yes	No	No	No	Positive
39	Female	Yes	Yes	Yes	Yes	Yes	No	No	Yes	Yes	Yes	Yes	No	No	No	Positive
43	Female	Yes	Yes	Yes	Yes	Yes	No	Yes	No	No	No	Yes	Yes	No	Yes	Positive
35	Female	Yes	Yes	No	Yes	No	No	Yes	No	No	No	No	No	No	No	Positive
47	Female	No	No	Yes	Yes	Yes	No	No	No	No	No	No	Yes	No	No	Positive
50	Female	Yes	Yes	No	Yes	Yes	No	No	No	No	Yes	Yes	No	No	No	Positive
48	Female	Yes	Yes	No	Yes	No	No	Yes	Yes	No	Yes	Yes	No	No	No	Positive
35	Female	Yes	Yes	Yes	Yes	Yes	No	Yes	Yes	No	Yes	Yes	Yes	No	No	Positive
62	Male	Yes	No	No	Yes	No	Yes	Yes	Yes	Yes	No	Yes	Yes	Yes	Yes	Positive
33	Male	No	Yes	No	No	No	No	No	No	No	No	No	No	No	No	Positive
55	Male	Yes	Yes	Yes	Yes	No	Yes	No	No	Yes	No	Yes	No	No	No	Positive
48	Male	Yes	Yes	Yes	No	Yes	Yes	No	No	No	Yes	No	No	No	No	Positive
56	Male	Yes	No	Yes	Yes	No	Yes	No	Yes	Yes	No	No	No	Yes	No	Positive
38	Female	Yes	Yes	Yes	Yes	Yes	No	Yes	Yes	Yes	Yes	Yes	Yes	No	No	Positive
28	Female	No	No	No	No	No	No	Yes	No	No	No	Yes	Yes	No	No	Positive
68	Female	Yes	Yes	No	Yes	Yes	No	Yes	Yes	No	Yes	Yes	No	No	No	Positive
35	Female	No	No	No	No	No	No	No	No	No	No	No	No	No	No	Positive
45	Female	No	No	No	No	Yes	No	Yes	Yes	No	No	Yes	No	No	No	Positive
48	Female	Yes	Yes	Yes	Yes	Yes	No	Yes	Yes	Yes	Yes	Yes	Yes	No	No	Positive
40	Female	Yes	Yes	Yes	Yes	No	No	Yes	No	No	Yes	Yes	Yes	No	No	Positive
57	Male	Yes	Yes	Yes	Yes	Yes	No	Yes	No	No	No	Yes	No	No	No	Positive
47	Male	No	No	No	No	No	No	No	Yes	No	No	No	No	Yes	No	Negative
45	Male	No	No	No	No	Yes	Yes	No	No	No	No	No	No	No	No	Negative
57	Male	No	No	No	No	Yes	No	Yes	No	No	No	No	Yes	No	No	Negative
72	Male	Yes	No	No	No	Yes	No	Yes	Yes	No	Yes	Yes	Yes	Yes	No	Negative
30	Male	No	No	No	No	No	No	No	No	No	No	No	No	No	No	Negative
27	Male	No	No	No	No	No	No	No	No	No	No	No	No	No	No	Negative
38	Male	No	No	No	No	No	No	No	No	No	No	No	No	No	No	Negative
43	Male	No	No	No	Yes	No	Yes	No	Yes	No	Yes	No	No	Yes	No	Negative
40	Male	No	No	Yes	No	No	No	No	No	No	No	No	No	No	Yes	Negative
47	Male	No	No	No	No	No	No	No	Yes	No	No	No	No	Yes	No	Negative
45	Male	No	No	No	No	Yes	Yes	No	No	No	No	No	No	No	No	Negative
57	Male	No	No	No	No	Yes	No	Yes	No	No	No	No	Yes	No	No	Negative
72	Male	Yes	No	No	No	Yes	No	Yes	Yes	No	Yes	Yes	Yes	Yes	No	Negative
30	Male	No	No	No	No	No	No	No	No	No	No	No	No	No	No	Negative
27	Male	No	No	No	No	No	No	No	No	No	No	No	No	No	No	Negative
38	Male	No	No	No	No	No	No	No	No	No	No	No	No	No	No	Negative
43	Male	No	No	No	Yes	No	Yes	No	Yes	No	Yes	No	No	Yes	No	Negative
40	Male	No	No	Yes	No	No	No	No	No	No	No	No	No	No	Yes	Negative
54	Male	No	No	No	Yes	No	No	No	Yes	No	Yes	No	Yes	Yes	No	Negative
30	Male	No	No	No	No	No	No	No	No	No	No	No	No	No	No	Negative
46	Male	No	No	No	Yes	No	No	No	Yes	No	Yes	No	No	Yes	No	Negative
53	Male	No	No	No	Yes	Yes	No	Yes	Yes	No	Yes	Yes	Yes	Yes	No	Negative
42	Male	No	No	No	No	No	No	No	No	No	No	No	No	Yes	No	Negative
55	Female	Yes	Yes	Yes	Yes	No	No	Yes	No	No	No	Yes	No	No	Yes	Positive
48	Female	Yes	Yes	Yes	Yes	Yes	No	No	No	No	No	Yes	No	No	No	Positive
55	Female	Yes	Yes	Yes	No	Yes	No	No	Yes	No	Yes	Yes	No	No	No	Positive
39	Female	Yes	Yes	Yes	Yes	Yes	No	No	Yes	Yes	Yes	Yes	No	No	No	Positive
43	Female	Yes	Yes	Yes	Yes	Yes	No	Yes	No	No	No	Yes	Yes	No	Yes	Positive
35	Female	Yes	Yes	No	Yes	No	No	Yes	No	No	No	No	No	No	No	Positive
47	Female	No	No	Yes	Yes	Yes	No	No	No	No	No	No	Yes	No	No	Positive
61	Female	Yes	No	No	No	Yes	No	No	No	Yes	No	No	No	Yes	No	Positive
58	Female	Yes	No	Yes	No	Yes	No	No	No	Yes	No	No	Yes	No	Yes	Positive
69	Female	Yes	Yes	Yes	Yes	No	No	Yes	Yes	Yes	No	No	Yes	No	Yes	Positive
40	Male	No	Yes	Yes	Yes	No	No	Yes	Yes	No	No	Yes	Yes	No	No	Negative
28	Male	No	No	Yes	No	No	No	No	No	No	No	No	No	No	No	Negative
37	Male	No	No	No	No	No	No	No	No	No	No	No	No	No	No	Negative
34	Male	No	No	No	No	No	No	No	No	No	No	No	No	No	No	Negative
30	Male	No	No	No	No	No	No	No	No	No	No	No	No	No	No	Negative
67	Male	Yes	No	No	Yes	Yes	No	Yes	Yes	Yes	Yes	No	Yes	Yes	Yes	Negative
60	Male	No	No	No	Yes	No	No	No	No	No	No	Yes	Yes	No	No	Negative
58	Male	No	No	No	No	Yes	No	No	Yes	No	Yes	No	No	Yes	Yes	Negative
54	Male	No	No	Yes	Yes	No	Yes	No	No	No	Yes	No	No	Yes	No	Negative
43	Male	No	No	Yes	No	No	Yes	No	No	No	Yes	No	No	Yes	No	Negative
33	Female	No	No	No	No	No	No	No	No	No	No	No	No	No	No	Negative
55	Female	No	No	No	Yes	No	Yes	No	Yes	No	Yes	Yes	No	Yes	No	Negative
36	Female	No	No	No	Yes	No	No	No	No	Yes	No	No	No	No	No	Negative
28	Female	No	No	No	No	Yes	No	No	No	No	No	Yes	No	No	No	Negative
34	Female	No	No	Yes	No	No	No	No	No	No	No	No	No	No	No	Negative
65	Female	No	No	No	Yes	No	No	No	Yes	No	Yes	No	No	Yes	No	Negative
34	Female	No	No	No	No	No	No	No	No	No	No	No	No	No	No	Negative
64	Male	No	No	No	Yes	Yes	No	Yes	Yes	Yes	Yes	No	Yes	Yes	No	Negative
44	Male	Yes	No	Yes	Yes	No	Yes	No	Yes	No	Yes	No	No	Yes	Yes	Negative
36	Male	No	No	No	No	No	No	No	No	No	No	No	No	No	No	Negative
43	Male	No	No	No	Yes	No	Yes	No	Yes	No	No	No	No	Yes	No	Negative
53	Male	No	No	No	Yes	No	No	Yes	Yes	No	Yes	No	Yes	Yes	No	Negative
47	Male	No	No	No	No	No	No	No	No	Yes	No	Yes	No	No	Yes	Negative
58	Male	No	Yes	No	No	No	No	Yes	Yes	No	No	No	Yes	No	No	Negative
56	Male	No	No	Yes	Yes	Yes	No	Yes	Yes	No	Yes	No	Yes	Yes	No	Negative
51	Female	No	No	No	No	No	Yes	No	Yes	No	Yes	No	No	Yes	No	Negative
59	Female	No	No	No	Yes	No	No	Yes	Yes	No	Yes	No	Yes	Yes	Yes	Negative
50	Female	No	No	No	Yes	No	No	Yes	Yes	No	Yes	No	No	Yes	No	Negative
30	Male	No	No	No	No	No	No	No	No	No	No	No	No	No	No	Negative
46	Male	No	No	No	Yes	No	No	No	Yes	No	Yes	No	No	Yes	No	Negative
53	Male	No	No	No	Yes	Yes	No	Yes	Yes	No	Yes	Yes	Yes	Yes	No	Negative
42	Male	No	No	No	No	No	No	No	No	No	No	No	No	Yes	No	Negative
55	Female	Yes	Yes	Yes	Yes	No	No	Yes	No	No	No	Yes	No	No	Yes	Positive
48	Female	Yes	Yes	Yes	Yes	Yes	No	No	No	No	No	Yes	No	No	No	Positive
55	Female	Yes	Yes	Yes	No	Yes	No	No	Yes	No	Yes	Yes	No	No	No	Positive
39	Female	Yes	Yes	Yes	Yes	Yes	No	No	Yes	Yes	Yes	Yes	No	No	No	Positive
43	Female	Yes	Yes	Yes	Yes	Yes	No	Yes	No	No	No	Yes	Yes	No	Yes	Positive
35	Female	Yes	Yes	No	Yes	No	No	Yes	No	No	No	No	No	No	No	Positive
47	Female	No	No	Yes	Yes	Yes	No	No	No	No	No	No	Yes	No	No	Positive
61	Female	Yes	No	No	No	Yes	No	No	No	Yes	No	No	No	Yes	No	Positive
58	Female	Yes	No	Yes	No	Yes	No	No	No	Yes	No	No	Yes	No	Yes	Positive
69	Female	Yes	Yes	Yes	Yes	No	No	Yes	Yes	Yes	No	No	Yes	No	Yes	Positive
40	Male	No	Yes	Yes	Yes	No	No	Yes	Yes	No	No	Yes	Yes	No	No	Negative
28	Male	No	No	Yes	No	No	No	No	No	No	No	No	No	No	No	Negative
37	Male	No	No	No	No	No	No	No	No	No	No	No	No	No	No	Negative
34	Male	No	No	No	No	No	No	No	No	No	No	No	No	No	No	Negative
30	Male	No	No	No	No	No	No	No	No	No	No	No	No	No	No	Negative
67	Male	Yes	No	No	Yes	Yes	No	Yes	Yes	Yes	Yes	No	Yes	Yes	Yes	Negative
60	Male	No	No	No	Yes	No	No	No	No	No	No	Yes	Yes	No	No	Negative
58	Male	No	No	No	No	Yes	No	No	Yes	No	Yes	No	No	Yes	Yes	Negative
54	Male	No	No	Yes	Yes	No	Yes	No	No	No	Yes	No	No	Yes	No	Negative
43	Male	No	No	Yes	No	No	Yes	No	No	No	Yes	No	No	Yes	No	Negative
33	Female	No	No	No	No	No	No	No	No	No	No	No	No	No	No	Negative
55	Male	Yes	Yes	Yes	Yes	No	Yes	No	No	Yes	No	Yes	No	No	No	Positive
48	Male	Yes	Yes	Yes	No	Yes	Yes	No	No	No	Yes	No	No	No	No	Positive
56	Male	Yes	No	Yes	Yes	No	Yes	No	Yes	Yes	No	No	No	Yes	No	Positive
38	Female	Yes	Yes	Yes	Yes	Yes	No	Yes	Yes	Yes	Yes	Yes	Yes	No	No	Positive
28	Female	No	No	No	No	No	No	Yes	No	No	No	Yes	Yes	No	No	Positive
68	Female	Yes	Yes	No	Yes	Yes	No	Yes	Yes	No	Yes	Yes	No	No	No	Positive
35	Female	No	No	No	No	No	No	No	No	No	No	No	No	No	No	Positive
45	Female	No	No	No	No	Yes	No	Yes	Yes	No	No	Yes	No	No	No	Positive
48	Female	Yes	Yes	Yes	Yes	Yes	No	Yes	Yes	Yes	Yes	Yes	Yes	No	No	Positive
40	Female	Yes	Yes	Yes	Yes	No	No	Yes	No	No	Yes	Yes	Yes	No	No	Positive
57	Male	Yes	Yes	Yes	Yes	Yes	No	Yes	No	No	No	Yes	No	No	No	Positive
47	Male	No	No	No	No	No	No	No	Yes	No	No	No	No	Yes	No	Negative
45	Male	No	No	No	No	Yes	Yes	No	No	No	No	No	No	No	No	Negative
57	Male	No	No	No	No	Yes	No	Yes	No	No	No	No	Yes	No	No	Negative
72	Male	Yes	No	No	No	Yes	No	Yes	Yes	No	Yes	Yes	Yes	Yes	No	Negative
30	Male	No	No	No	No	No	No	No	No	No	No	No	No	No	No	Negative
27	Male	No	No	No	No	No	No	No	No	No	No	No	No	No	No	Negative
38	Male	No	No	No	No	No	No	No	No	No	No	No	No	No	No	Negative
43	Male	No	No	No	Yes	No	Yes	No	Yes	No	Yes	No	No	Yes	No	Negative
40	Male	No	No	Yes	No	No	No	No	No	No	No	No	No	No	Yes	Negative
47	Male	Yes	Yes	No	No	No	No	No	No	No	No	No	Yes	No	No	Positive
62	Male	Yes	Yes	No	No	Yes	No	Yes	No	Yes	Yes	Yes	No	Yes	No	Positive
49	Male	Yes	Yes	Yes	No	No	No	No	Yes	No	No	No	No	No	No	Positive
53	Male	Yes	No	Yes	No	No	No	No	No	No	Yes	Yes	No	No	No	Positive
68	Male	Yes	Yes	No	No	Yes	No	Yes	Yes	Yes	No	Yes	No	No	No	Positive
61	Male	Yes	No	No	Yes	Yes	Yes	Yes	Yes	Yes	Yes	Yes	No	No	No	Positive
39	Male	Yes	Yes	No	No	No	Yes	No	Yes	No	No	No	Yes	No	Yes	Positive
38	Male	Yes	No	No	No	No	Yes	No	Yes	No	No	No	Yes	No	Yes	Positive
44	Male	Yes	No	Yes	Yes	No	Yes	No	Yes	No	Yes	No	No	Yes	Yes	Negative
36	Male	No	No	No	No	No	No	No	No	No	No	No	No	No	No	Negative
43	Male	No	No	No	Yes	No	Yes	No	Yes	No	No	No	No	Yes	No	Negative
53	Male	No	No	No	Yes	No	No	Yes	Yes	No	Yes	No	Yes	Yes	No	Negative
47	Male	No	No	No	No	No	No	No	No	Yes	No	Yes	No	No	Yes	Negative
58	Male	No	Yes	No	No	No	No	Yes	Yes	No	No	No	Yes	No	No	Negative
56	Male	No	No	Yes	Yes	Yes	No	Yes	Yes	No	Yes	No	Yes	Yes	No	Negative
51	Female	No	No	No	No	No	Yes	No	Yes	No	Yes	No	No	Yes	No	Negative
59	Female	No	No	No	Yes	No	No	Yes	Yes	No	Yes	No	Yes	Yes	Yes	Negative
50	Female	No	No	No	Yes	No	No	Yes	Yes	No	Yes	No	No	Yes	No	Negative
30	Male	No	No	No	No	No	No	No	No	No	No	No	No	No	No	Negative
46	Male	No	No	No	Yes	No	No	No	Yes	No	Yes	No	No	Yes	No	Negative
53	Male	No	No	No	Yes	Yes	No	Yes	Yes	No	Yes	Yes	Yes	Yes	No	Negative
64	Male	No	No	No	Yes	Yes	No	Yes	Yes	Yes	Yes	No	Yes	Yes	No	Negative
44	Male	Yes	No	Yes	Yes	No	Yes	No	Yes	No	Yes	No	No	Yes	Yes	Negative
36	Male	No	No	No	No	No	No	No	No	No	No	No	No	No	No	Negative
43	Male	No	No	No	Yes	No	Yes	No	Yes	No	No	No	No	Yes	No	Negative
53	Male	No	No	No	Yes	No	No	Yes	Yes	No	Yes	No	Yes	Yes	No	Negative
47	Male	No	No	No	No	No	No	No	No	Yes	No	Yes	No	No	Yes	Negative
58	Male	No	Yes	No	No	No	No	Yes	Yes	No	No	No	Yes	No	No	Negative
56	Male	No	No	Yes	Yes	Yes	No	Yes	Yes	No	Yes	No	Yes	Yes	No	Negative
51	Female	No	No	No	No	No	Yes	No	Yes	No	Yes	No	No	Yes	No	Negative
59	Female	No	No	No	Yes	No	No	Yes	Yes	No	Yes	No	Yes	Yes	Yes	Negative
50	Female	No	No	No	Yes	No	No	Yes	Yes	No	Yes	No	No	Yes	No	Negative
30	Male	No	No	No	No	No	No	No	No	No	No	No	No	No	No	Negative
46	Male	No	No	No	Yes	No	No	No	Yes	No	Yes	No	No	Yes	No	Negative
53	Male	No	No	No	Yes	Yes	No	Yes	Yes	No	Yes	Yes	Yes	Yes	No	Negative
42	Male	No	No	No	No	No	No	No	No	No	No	No	No	Yes	No	Negative
55	Female	Yes	Yes	Yes	Yes	No	No	Yes	No	No	No	Yes	No	No	Yes	Positive
48	Female	Yes	Yes	Yes	Yes	Yes	No	No	No	No	No	Yes	No	No	No	Positive
55	Female	Yes	Yes	Yes	No	Yes	No	No	Yes	No	Yes	Yes	No	No	No	Positive
39	Female	Yes	Yes	Yes	Yes	Yes	No	No	Yes	Yes	Yes	Yes	No	No	No	Positive
43	Female	Yes	Yes	Yes	Yes	Yes	No	Yes	No	No	No	Yes	Yes	No	Yes	Positive
35	Female	Yes	Yes	No	Yes	No	No	Yes	No	No	No	No	No	No	No	Positive
47	Female	No	No	Yes	Yes	Yes	No	No	No	No	No	No	Yes	No	No	Positive
61	Female	Yes	No	No	No	Yes	No	No	No	Yes	No	No	No	Yes	No	Positive
67	Male	No	Yes	No	Yes	Yes	No	Yes	No	Yes	Yes	Yes	Yes	Yes	Yes	Positive
66	Male	Yes	Yes	No	Yes	Yes	No	Yes	No	No	No	Yes	Yes	No	No	Positive
43	Male	Yes	Yes	Yes	Yes	No	Yes	No	No	No	No	No	No	No	No	Positive
62	Male	Yes	Yes	No	Yes	Yes	No	Yes	No	Yes	No	Yes	Yes	No	No	Positive
54	Male	Yes	Yes	Yes	Yes	Yes	Yes	Yes	Yes	No	Yes	No	Yes	Yes	No	Positive
39	Male	Yes	No	Yes	No	No	Yes	No	Yes	Yes	No	No	No	Yes	No	Positive
48	Male	No	Yes	Yes	Yes	No	No	Yes	Yes	Yes	Yes	No	No	No	No	Positive
58	Male	Yes	Yes	Yes	Yes	Yes	No	Yes	No	No	Yes	Yes	Yes	No	Yes	Positive
32	Male	No	No	No	No	No	Yes	No	No	Yes	Yes	No	No	No	Yes	Positive
42	Male	No	No	No	Yes	Yes	No	No	No	Yes	No	No	Yes	No	No	Positive
52	Male	Yes	Yes	Yes	Yes	Yes	No	Yes	Yes	No	Yes	Yes	Yes	No	No	Positive
38	Male	No	Yes	No	No	No	Yes	No	No	No	No	No	No	Yes	No	Positive
53	Male	Yes	Yes	Yes	Yes	Yes	No	Yes	No	Yes	No	Yes	No	Yes	No	Positive
57	Male	Yes	Yes	Yes	Yes	Yes	No	Yes	No	No	No	Yes	No	No	No	Positive
41	Male	Yes	Yes	Yes	Yes	Yes	Yes	Yes	Yes	Yes	No	No	No	No	Yes	Positive
37	Male	No	No	No	Yes	No	No	No	No	No	Yes	No	No	Yes	No	Positive
54	Male	Yes	Yes	Yes	Yes	No	No	Yes	Yes	Yes	Yes	Yes	Yes	No	No	Positive
49	Male	Yes	Yes	No	Yes	No	No	Yes	Yes	No	No	No	No	No	No	Positive
48	Male	Yes	Yes	No	Yes	No	Yes	Yes	Yes	No	No	No	No	No	No	Positive
60	Male	Yes	No	No	No	No	No	Yes	No	No	No	Yes	No	Yes	No	Positive
63	Male	Yes	Yes	Yes	Yes	Yes	No	Yes	No	No	No	No	Yes	Yes	Yes	Positive
35	Male	Yes	No	Yes	No	No	No	No	No	No	No	Yes	No	Yes	No	Positive
30	Female	Yes	No	Yes	Yes	Yes	No	No	No	No	Yes	No	No	No	No	Positive
53	Female	No	Yes	Yes	No	Yes	Yes	Yes	Yes	Yes	Yes	No	Yes	No	No	Positive
50	Female	Yes	Yes	Yes	No	Yes	No	No	No	No	Yes	Yes	No	No	No	Positive
50	Female	No	Yes	No	Yes	Yes	No	Yes	Yes	Yes	Yes	Yes	Yes	No	No	Positive
35	Female	Yes	Yes	Yes	Yes	Yes	No	No	Yes	No	Yes	Yes	Yes	No	No	Positive
40	Female	Yes	Yes	Yes	Yes	No	No	Yes	Yes	No	No	Yes	Yes	No	No	Positive
48	Female	No	No	Yes	Yes	No	No	Yes	Yes	No	Yes	Yes	No	No	No	Positive
60	Female	Yes	Yes	Yes	Yes	Yes	No	Yes	Yes	No	Yes	Yes	Yes	No	Yes	Positive
38	Female	Yes	Yes	Yes	Yes	Yes	No	Yes	Yes	Yes	Yes	Yes	Yes	No	No	Positive
28	Female	No	No	No	No	No	No	Yes	No	No	No	Yes	Yes	No	No	Positive
68	Female	Yes	Yes	No	Yes	Yes	No	Yes	Yes	No	Yes	Yes	No	No	No	Positive
35	Female	No	No	No	No	No	No	No	No	No	No	No	No	No	No	Positive
45	Female	No	No	No	No	Yes	No	Yes	Yes	No	No	Yes	No	No	No	Positive
48	Female	Yes	Yes	Yes	Yes	Yes	No	Yes	Yes	Yes	Yes	Yes	Yes	No	No	Positive
40	Female	Yes	Yes	Yes	Yes	No	No	Yes	No	No	Yes	Yes	Yes	No	No	Positive
57	Male	Yes	Yes	Yes	Yes	Yes	No	Yes	No	No	No	Yes	No	No	No	Positive
47	Male	No	No	No	No	No	No	No	Yes	No	No	No	No	Yes	No	Negative
45	Male	No	No	No	No	Yes	Yes	No	No	No	No	No	No	No	No	Negative
57	Male	No	No	No	No	Yes	No	Yes	No	No	No	No	Yes	No	No	Negative
72	Male	Yes	No	No	No	Yes	No	Yes	Yes	No	Yes	Yes	Yes	Yes	No	Negative
30	Male	No	No	No	No	No	No	No	No	No	No	No	No	No	No	Negative
27	Male	No	No	No	No	No	No	No	No	No	No	No	No	No	No	Negative
38	Male	No	No	No	No	No	No	No	No	No	No	No	No	No	No	Negative
43	Male	No	No	No	Yes	No	Yes	No	Yes	No	Yes	No	No	Yes	No	Negative
40	Male	No	No	Yes	No	No	No	No	No	No	No	No	No	No	Yes	Negative
47	Male	No	No	No	No	No	No	No	Yes	No	No	No	No	Yes	No	Negative
45	Male	No	No	No	No	Yes	Yes	No	No	No	No	No	No	No	No	Negative
57	Male	No	No	No	No	Yes	No	Yes	No	No	No	No	Yes	No	No	Negative
72	Male	Yes	No	No	No	Yes	No	Yes	Yes	No	Yes	Yes	Yes	Yes	No	Negative
30	Male	No	No	No	No	No	No	No	No	No	No	No	No	No	No	Negative
27	Male	No	No	No	No	No	No	No	No	No	No	No	No	No	No	Negative
38	Male	No	No	No	No	No	No	No	No	No	No	No	No	No	No	Negative
43	Male	No	No	No	Yes	No	Yes	No	Yes	No	Yes	No	No	Yes	No	Negative
40	Male	No	No	Yes	No	No	No	No	No	No	No	No	No	No	Yes	Negative
54	Male	No	No	No	Yes	No	No	No	Yes	No	Yes	No	Yes	Yes	No	Negative
30	Male	No	No	No	No	No	No	No	No	No	No	No	No	No	No	Negative
46	Male	No	No	No	Yes	No	No	No	Yes	No	Yes	No	No	Yes	No	Negative
53	Male	No	No	No	Yes	Yes	No	Yes	Yes	No	Yes	Yes	Yes	Yes	No	Negative
42	Male	No	No	No	No	No	No	No	No	No	No	No	No	Yes	No	Negative
55	Female	Yes	Yes	Yes	Yes	No	No	Yes	No	No	No	Yes	No	No	Yes	Positive
48	Female	Yes	Yes	Yes	Yes	Yes	No	No	No	No	No	Yes	No	No	No	Positive
55	Female	Yes	Yes	Yes	No	Yes	No	No	Yes	No	Yes	Yes	No	No	No	Positive
39	Female	Yes	Yes	Yes	Yes	Yes	No	No	Yes	Yes	Yes	Yes	No	No	No	Positive
43	Female	Yes	Yes	Yes	Yes	Yes	No	Yes	No	No	No	Yes	Yes	No	Yes	Positive
50	Female	No	No	No	Yes	No	No	Yes	Yes	No	Yes	No	No	Yes	No	Negative
30	Male	No	No	No	No	No	No	No	No	No	No	No	No	No	No	Negative
46	Male	No	No	No	Yes	No	No	No	Yes	No	Yes	No	No	Yes	No	Negative
53	Male	No	No	No	Yes	Yes	No	Yes	Yes	No	Yes	Yes	Yes	Yes	No	Negative
64	Male	No	No	No	Yes	Yes	No	Yes	Yes	Yes	Yes	No	Yes	Yes	No	Negative
44	Male	Yes	No	Yes	Yes	No	Yes	No	Yes	No	Yes	No	No	Yes	Yes	Negative
36	Male	No	No	No	No	No	No	No	No	No	No	No	No	No	No	Negative
43	Male	No	No	No	Yes	No	Yes	No	Yes	No	No	No	No	Yes	No	Negative
53	Male	No	No	No	Yes	No	No	Yes	Yes	No	Yes	No	Yes	Yes	No	Negative
47	Male	No	No	No	No	No	No	No	No	Yes	No	Yes	No	No	Yes	Negative
68	Female	Yes	Yes	No	Yes	Yes	No	Yes	Yes	No	Yes	Yes	No	No	No	Positive
64	Male	No	No	No	Yes	Yes	No	Yes	Yes	Yes	Yes	No	Yes	Yes	No	Negative
66	Male	Yes	No	Yes	No	No	Yes	No	Yes	Yes	No	No	No	Yes	No	Positive
67	Male	No	No	No	No	Yes	No	Yes	No	No	No	No	Yes	No	No	Negative
70	Male	Yes	No	No	No	Yes	No	Yes	Yes	No	Yes	Yes	Yes	Yes	No	Negative
44	Male	No	No	No	No	No	No	No	No	No	No	No	No	No	No	Negative
38	Male	No	No	No	No	No	No	No	No	No	No	No	No	No	No	Negative
35	Male	No	No	No	No	No	No	No	No	No	No	No	No	No	No	Negative
61	Male	No	No	No	Yes	No	Yes	No	Yes	No	Yes	No	No	Yes	No	Negative
60	Male	No	No	Yes	No	No	No	No	No	No	No	No	No	No	Yes	Negative
58	Male	No	No	No	Yes	No	No	No	Yes	No	Yes	No	Yes	Yes	No	Negative
54	Male	No	No	No	No	No	No	No	No	No	No	No	No	No	No	Negative
67	Male	No	No	No	Yes	No	No	No	Yes	No	Yes	No	No	Yes	No	Negative
66	Male	No	No	No	Yes	Yes	No	Yes	Yes	No	Yes	Yes	Yes	Yes	No	Negative
43	Male	No	No	No	No	No	No	No	No	No	No	No	No	Yes	No	Negative
62	Female	Yes	Yes	Yes	Yes	No	No	Yes	No	No	No	Yes	No	No	Yes	Positive
54	Female	Yes	Yes	Yes	Yes	Yes	No	No	No	No	No	Yes	No	No	No	Positive
39	Female	Yes	Yes	Yes	No	Yes	No	No	Yes	No	Yes	Yes	No	No	No	Positive
48	Female	Yes	Yes	Yes	Yes	Yes	No	No	Yes	Yes	Yes	Yes	No	No	No	Positive
58	Female	Yes	Yes	Yes	Yes	Yes	No	Yes	No	No	No	Yes	Yes	No	Yes	Positive
32	Female	No	No	No	Yes	No	No	Yes	Yes	No	Yes	No	No	Yes	No	Negative
42	Male	No	No	No	No	No	No	No	No	No	No	No	No	No	No	Negative
