# Supplementary material for: An intelligent diabetes classification and perception framework based on ensemble and deep learning method
Source: PeerJ Comput Sci. 2024 Mar 29;10:e1914. doi: 10.7717/peerj-cs.1914 (PMC11041940; doi:10.7717/peerj-cs.1914)
Supplement: Supplemental Information 3 [file peerj-cs-10-1914-s003.ipynb]

# %% [code]
import numpy as np 
import pandas as pd
from sklearn.tree import DecisionTreeClassifier
from sklearn import preprocessing
from sklearn.model_selection import train_test_split
from sklearn import metrics
import matplotlib.pyplot as plt
from sklearn.metrics import precision_score
from sklearn.metrics import recall_score
import matplotlib.image as mpimg
from sklearn import tree
from sklearn import preprocessing
from sklearn.naive_bayes import GaussianNB
from sklearn.neural_network import MLPClassifier
%matplotlib inline 

# %% [code]
df=pd.read_csv("D:/Datasets/diabetes_data_upload.csv", delimiter=",")
df.shape

# %% [code]
label_enco = preprocessing.LabelEncoder() #Label encoding
df['Gender']=label_enco.fit_transform(df['Gender'])
df['Polyuria']=label_enco.fit_transform(df['Polyuria'])
df['Polydipsia']=label_enco.fit_transform(df['Polydipsia'])
df['suddenweightloss']=label_enco.fit_transform(df['suddenweightloss'])
df['weakness']=label_enco.fit_transform(df['weakness'])
df['Polyphagia']=label_enco.fit_transform(df['Polyphagia'])
df['Genitalthrush']=label_enco.fit_transform(df['Genitalthrush'])
df['visualblurring']=label_enco.fit_transform(df['visualblurring'])
df['Itching']=label_enco.fit_transform(df['Itching'])
df['Irritability']=label_enco.fit_transform(df['Irritability'])
df['delayedhealing']=label_enco.fit_transform(df['delayedhealing'])
df['partialparesis']=label_enco.fit_transform(df['partialparesis'])
df['musclestiffness']=label_enco.fit_transform(df['musclestiffness'])
df['Alopecia']=label_enco.fit_transform(df['Alopecia'])
df['Obesity']=label_enco.fit_transform(df['Obesity'])
df['Target']=label_enco.fit_transform(df['Target'])

# %% [code]
df.head(3)

# %% [code]
X=df[['Age','Gender','Polyuria','Polydipsia','suddenweightloss','weakness','Polyphagia','Genitalthrush','visualblurring','Itching','Irritability','delayedhealing','partialparesis','musclestiffness','Alopecia','Obesity']]

# %% [code]
Y=df['Target']

# %% [code]
X.shape

# %% [code]


# %% [code]


# %% [code]
X_trainset, X_testset, y_trainset, y_testset = train_test_split(X, Y, test_size=0.3, random_state=3)

# %% [code]
print(X_trainset.shape,"n",X_testset.shape)

# %% [code]
print(y_trainset.shape,"  ",y_testset.shape)

# %% [code]
drugTree = DecisionTreeClassifier(criterion="entropy", max_depth = 5)
drugTree

# %% [code]
drugTree.fit(X_trainset,y_trainset)

# %% [code]
predTree = drugTree.predict(X_testset)

# %% [code]
print("Accuracy: ", metrics.accuracy_score(y_testset, predTree))

# %% [code]
print(precision_score(y_testset,  predTree, average='macro'))
print(precision_score(y_testset,  predTree, average='micro'))
print(precision_score(y_testset,  predTree, average='weighted'))

# %% [code]
print(recall_score(y_testset, predTree, average='micro'))

# %% [code]
from sklearn.metrics import classification_report
print(classification_report(y_testset,predTree))

# %% [code]
X_trainset, X_testset, y_trainset, y_testset = train_test_split(X, Y, test_size=0.3, random_state=3)
gnb = GaussianNB()
nfit=gnb.fit(X_trainset,y_trainset)
npred=nfit.predict(X_testset)

# %% [code]
print(classification_report(y_testset,npred))

# %% [code]
print("Accuracy: ", metrics.accuracy_score(y_testset,npred))

# %% [code]


# %% [code]


# %% [code]


# %% [code]


# %% [code]
X_trainset, X_testset, y_trainset, y_testset = train_test_split(X, Y, test_size=0.3, random_state=0)

# %% [code]


# %% [code]
from sklearn.metrics import confusion_matrix
from sklearn.ensemble import RandomForestClassifier

#Create a Gaussian Classifier
clf=RandomForestClassifier(n_estimators=30)

#Train the model using the training sets y_pred=clf.predict(X_test)
clf.fit(X_trainset,y_trainset)

yhat4=clf.predict(X_testset)
print("Accuracy:",metrics.accuracy_score(y_testset, yhat4))
print("Confusion Matrix:")
print(confusion_matrix(y_testset, yhat4))

print("Classification Report")
print(classification_report(y_testset, yhat4))
print(clf)

# %% [code]
from sklearn.linear_model import LogisticRegression
from sklearn.metrics import confusion_matrix
LR = LogisticRegression(C=0.01, solver='lbfgs').fit(X_trainset,y_trainset)
LR

# %% [code]
yhat = LR.predict(X_testset)
yhat

# %% [code]
yhat_prob = LR.predict_proba(X_testset)

# %% [code]
print (classification_report(y_testset, yhat))

# %% [code]
print("Accuracy: ", metrics.accuracy_score(y_testset, yhat))

# %% [code]


# %% [code]


# %% [code]
from sklearn.ensemble import GradientBoostingClassifier
lr_list = [0.05, 0.075, 0.1, 0.25, 0.5, 0.75, 1]

for learning_rate in lr_list:
    gb_clf = GradientBoostingClassifier(n_estimators=19, learning_rate=learning_rate, max_features=2, max_depth=4, random_state=0)
    gb_clf.fit(X_trainset,y_trainset)

    print("Learning rate: ", learning_rate)
    print("Accuracy score (training): {0:.3f}".format(gb_clf.score(X_trainset,y_trainset)))
    print("Accuracy score (validation): {0:.3f}".format(gb_clf.score(X_testset,y_testset)))

# %% [code]
gb_clf1 = GradientBoostingClassifier(n_estimators=11, learning_rate=0.3, max_features=2, max_depth=4, random_state=0)
gb_clf1.fit(X_trainset,y_trainset)
predictions = gb_clf1.predict(X_testset)

print("Confusion Matrix:")
print(confusion_matrix(y_testset, predictions))
print("Accuracy: ", metrics.accuracy_score(y_testset, predictions))

print("Classification Report")
print(classification_report(y_testset, predictions))
gb_clf1

# %% [code]
from sklearn.ensemble import AdaBoostClassifier
abc = AdaBoostClassifier(n_estimators=20,
                         learning_rate=0.5)
# Train Adaboost Classifer
model = abc.fit(X_trainset,y_trainset)

#Predict the response for test dataset
y_pred = model.predict(X_testset)
print("Accuracy:",metrics.accuracy_score(y_testset, y_pred))


# %% [code]
from sklearn.ensemble import AdaBoostClassifier

# Import Support Vector Classifier
from sklearn.svm import SVC
#Import scikit-learn metrics module for accuracy calculation
from sklearn import metrics
svc=SVC(probability=True, kernel='rbf')
#LR = LogisticRegression(C=0.001, solver='liblinear')

# Create adaboost classifer object
abc =AdaBoostClassifier(n_estimators=20, base_estimator=svc,learning_rate=0.5)

# Train Adaboost Classifer
model = abc.fit(X_trainset,y_trainset)

#Predict the response for test dataset
y_pred = model.predict(X_testset)


# Model Accuracy, how often is the classifier correct?
print("Accuracy:",metrics.accuracy_score(y_testset, y_pred))
print("Confusion Matrix:")
print(confusion_matrix(y_testset, y_pred))

print("Classification Report")
print(classification_report(y_testset, y_pred))

# %% [code]


# %% [code]
from sklearn.datasets import make_classification
from sklearn.ensemble import VotingClassifier
from sklearn.neighbors import KNeighborsClassifier
# define the base models
models = list()
models.append(('knn1', KNeighborsClassifier(n_neighbors=1)))
models.append(('knn3', KNeighborsClassifier(n_neighbors=3)))
models.append(('knn5', KNeighborsClassifier(n_neighbors=5)))
models.append(('knn7', KNeighborsClassifier(n_neighbors=7)))
models.append(('knn9', KNeighborsClassifier(n_neighbors=9)))
models.append(('knn11', KNeighborsClassifier(n_neighbors=11)))
# define the hard voting ensemble
ensemble = VotingClassifier(estimators=models, voting='hard')
# fit the model on all available data
ensemble.fit(X_trainset,y_trainset)
# make a prediction for one example
yhat = ensemble.predict(X_testset)
# Model Accuracy, how often is the classifier correct?
print("Accuracy:",metrics.accuracy_score(y_testset, yhat))
print("Confusion Matrix:")
print(confusion_matrix(y_testset, yhat))

print("Classification Report")
print(classification_report(y_testset, yhat))

# %% [code]


# %% [code]
from sklearn.datasets import make_classification
from sklearn.ensemble import VotingClassifier
from sklearn.svm import SVC
# define dataset
X, y = make_classification(n_samples=1000, n_features=20, n_informative=15, n_redundant=5, random_state=2)
# define the base models
models = list()
models.append(('svm1', SVC(probability=True, kernel='poly', degree=1)))
models.append(('svm2', SVC(probability=True, kernel='poly', degree=2)))
models.append(('svm3', SVC(probability=True, kernel='poly', degree=3)))
models.append(('svm4', SVC(probability=True, kernel='poly', degree=4)))
models.append(('svm5', SVC(probability=True, kernel='poly', degree=5)))
# define the soft voting ensemble
ensemble = VotingClassifier(estimators=models, voting='soft')
# fit the model on all available data
ensemble.fit(X_trainset,y_trainset)
# make a prediction for one example
yhat = ensemble.predict(X_testset)
# Model Accuracy, how often is the classifier correct?
print("Accuracy:",metrics.accuracy_score(y_testset, yhat))
print("Confusion Matrix:")
print(confusion_matrix(y_testset, yhat))

print("Classification Report")
print(classification_report(y_testset, yhat))

# %% [code]
from sklearn.ensemble import BaggingClassifier
# define dataset
model = BaggingClassifier(n_estimators=10)
# fit the model on the whole dataset
model.fit(X_trainset,y_trainset)
yhat2 = model.predict(X_testset)
print("Accuracy:",metrics.accuracy_score(y_testset, yhat2))
print("Confusion Matrix:")
print(confusion_matrix(y_testset, yhat2))

print("Classification Report")
print(classification_report(y_testset, yhat2))

# %% [code]
from sklearn.ensemble import RandomForestClassifier

#Create a Gaussian Classifier
clf=RandomForestClassifier(n_estimators=50)

#Train the model using the training sets y_pred=clf.predict(X_test)
clf.fit(X_trainset,y_trainset)

yhat4=clf.predict(X_testset)
print("Accuracy:",metrics.accuracy_score(y_testset, yhat4))
print("Confusion Matrix:")
print(confusion_matrix(y_testset, yhat4))

print("Classification Report")
print(classification_report(y_testset, yhat4))
print(clf)

# %% [code]
from sklearn import svm

#Create a svm Classifier
clf = svm.SVC(kernel='rbf') # Linear Kernel

#Train the model using the training sets
clf.fit(X_trainset,y_trainset)

#Predict the response for test dataset
y_pred = clf.predict(X_testset)
print("Accuracy:",metrics.accuracy_score(y_testset, y_pred))
print("Confusion Matrix:")
print(confusion_matrix(y_testset, y_pred))

print("Classification Report")
print(classification_report(y_testset, y_pred))

# %% [code]
from sklearn.neighbors import KNeighborsClassifier

modeln = KNeighborsClassifier(n_neighbors=1)

#Train the model using the training sets
modeln.fit(X_trainset,y_trainset)

#Predict the response for test dataset
y_pred1 = modeln.predict(X_testset)
print("Accuracy:",metrics.accuracy_score(y_testset, y_pred1))
print("Confusion Matrix:")
print(confusion_matrix(y_testset, y_pred1))

print("Classification Report")
print(classification_report(y_testset, y_pred1))

# %% [code]
import xgboost as xgb
from sklearn.metrics import mean_squared_error
xg_reg = xgb.XGBClassifier(objective ='reg:logistic', learning_rate = 0.6,
                max_depth = 5, alpha = 4, n_estimators = 14)
xg_reg.fit(X_trainset,y_trainset)

preds = xg_reg.predict(X_testset)
print("Accuracy:",metrics.accuracy_score(y_testset, preds))
print("Confusion Matrix:")
print(confusion_matrix(y_testset, preds))

print("Classification Report")
print(classification_report(y_testset, preds))

# %% [code]


# %% [code]


# %% [code]
