# Supplementary material for: An intelligent diabetes classification and perception framework based on ensemble and deep learning method
Source: PeerJ Comput Sci. 2024 Mar 29;10:e1914. doi: 10.7717/peerj-cs.1914 (PMC11041940; doi:10.7717/peerj-cs.1914)
Supplement: Supplemental Information 4 [file peerj-cs-10-1914-s004.ipynb]

# %% [code]


# %% [code]


# %% [code]


# %% [code]
import numpy as np 
import pandas as pd
from sklearn.tree import DecisionTreeClassifier
from sklearn import preprocessing
from sklearn.model_selection import train_test_split
from sklearn import metrics
import matplotlib.pyplot as plt
from sklearn.metrics import precision_score
from sklearn.metrics import recall_score
import matplotlib.image as mpimg
from sklearn import tree
from sklearn import preprocessing
from sklearn.naive_bayes import GaussianNB
from sklearn.neural_network import MLPClassifier
from sklearn import svm
%matplotlib inline

# %% [code]
df=df=pd.read_csv("E:/Datasets/pimadiabetes.csv", delimiter=",")
df.head(5)

# %% [code]
X=df[['Pregnancies','Glucose','BloodPressure','SkinThickness','Insulin','BMI','DiabetesPedigreeFunction','Age']]
A=X.values

# %% [code]
Y=df['Outcome']
B=Y.values
B

# %% [code]


# %% [code]
print(scores)
#cross_val_predict(best_svr, X, y, cv=10)

# %% [code]
import matplotlib.pyplot as plt
import numpy as np
from sklearn.linear_model import LassoCV

lasso = LassoCV().fit(X, Y)
importance = np.abs(lasso.coef_)
feature_names = np.array(X.columns)
plt.bar(height=importance, x=feature_names)
plt.title("Feature importances via coefficients")
plt.show()

# %% [code]
from sklearn.preprocessing import StandardScaler

scaler = StandardScaler().fit(X)

normalizeX = scaler.transform(X)

# %% [code]
from sklearn.feature_selection import SequentialFeatureSelector
from sklearn.ensemble import RandomForestClassifier
from time import time
#Create a Gaussian Classifier
clf2=RandomForestClassifier(n_estimators=50)

tic_fwd = time()
sfs_forward = SequentialFeatureSelector(clf2, n_features_to_select=6,
                                        direction='forward').fit(normalizeX, Y)
toc_fwd = time()

tic_bwd = time()
sfs_backward = SequentialFeatureSelector(clf2, n_features_to_select=6,
                                         direction='backward').fit(normalizeX, Y)
toc_bwd = time()

print("Features selected by forward sequential selection: "f"{feature_names[sfs_forward.get_support()]}")
print(f"Done in {toc_fwd - tic_fwd:.3f}s")
print("Features selected by backward sequential selection: "
      f"{feature_names[sfs_backward.get_support()]}")
print(f"Done in {toc_bwd - tic_bwd:.3f}s")
a=feature_names[sfs_forward.get_support()]
b=feature_names[sfs_backward.get_support()]
x1=df[a]
x2=df[b]

# %% [code]
from sklearn.preprocessing import StandardScaler

scaler = StandardScaler().fit(x2)

normalizeX = scaler.transform(x2)

# %% [code]


# %% [code]
X_trainset, X_testset, y_trainset, y_testset = train_test_split(normalizeX, Y, test_size=0.3, random_state=3)

# %% [code]
#xtrain, xtst, ytrain, ytst = train_test_split(n, Y, test_size=0.3, random_state=0)
drugTree = DecisionTreeClassifier(criterion="entropy", max_depth = 5)
drugTree.fit(X_trainset,y_trainset)
predTree = drugTree.predict(X_testset)
print("Accuracy: ", metrics.accuracy_score(y_testset, predTree))


# %% [code]
from sklearn.linear_model import LogisticRegression
from sklearn.metrics import confusion_matrix
from sklearn.metrics import classification_report
LR = LogisticRegression(solver='liblinear').fit(X_trainset,y_trainset)
yhat = LR.predict(X_testset)
print (classification_report(y_testset, yhat))

# %% [code]
from sklearn import svm

#Create a svm Classifier
clf = svm.SVC(kernel='rbf') # Linear Kernel

#Train the model using the training sets
clf.fit(X_trainset,y_trainset)

#Predict the response for test dataset
y_pred = clf.predict(X_testset)
print("Accuracy:",metrics.accuracy_score(y_testset, y_pred))
print("Confusion Matrix:")
print(confusion_matrix(y_testset, y_pred))

print("Classification Report")
print(classification_report(y_testset, y_pred))

# %% [code]
from sklearn.neighbors import KNeighborsClassifier

modeln = KNeighborsClassifier(n_neighbors=4)

#Train the model using the training sets
modeln.fit(X_trainset,y_trainset)

#Predict the response for test dataset
y_pred1 = modeln.predict(X_testset)
print("Accuracy:",metrics.accuracy_score(y_testset, y_pred1))
print("Confusion Matrix:")
print(confusion_matrix(y_testset, y_pred1))

print("Classification Report")
print(classification_report(y_testset, y_pred1))

# %% [code]
from sklearn.ensemble import AdaBoostClassifier
for i in listt:
    abc = AdaBoostClassifier(n_estimators=i,
                         learning_rate=0.5)
# Train Adaboost Classifer
    model = abc.fit(X_trainset,y_trainset)

#Predict the response for test dataset
    y_pred = model.predict(X_testset)
    print("Accuracy:",metrics.accuracy_score(y_testset, y_pred))

# %% [code]
from sklearn.ensemble import AdaBoostClassifier

# Import Support Vector Classifier
from sklearn.svm import SVC
#Import scikit-learn metrics module for accuracy calculation
from sklearn import metrics
svc=SVC(probability=True, kernel='linear')
#LR = LogisticRegression(C=0.001, solver='liblinear')
LR = LogisticRegression(solver='liblinear')
# Create adaboost classifer object
abc =AdaBoostClassifier(n_estimators=20, base_estimator=LR,learning_rate=0.5)

# Train Adaboost Classifer
model = abc.fit(X_trainset,y_trainset)

#Predict the response for test dataset
y_pred = model.predict(X_testset)


# Model Accuracy, how often is the classifier correct?
print("Accuracy:",metrics.accuracy_score(y_testset, y_pred))
print("Confusion Matrix:")
print(confusion_matrix(y_testset, y_pred))

print("Classification Report")
print(classification_report(y_testset, y_pred))

# %% [code]
from sklearn.ensemble import RandomForestClassifier

#Create a Gaussian Classifier
clf=RandomForestClassifier(n_estimators=50)

#Train the model using the training sets y_pred=clf.predict(X_test)
clf.fit(X_trainset,y_trainset)

yhat4=clf.predict(X_testset)
print("Accuracy:",metrics.accuracy_score(y_testset, yhat4))
print("Confusion Matrix:")
print(confusion_matrix(y_testset, yhat4))

print("Classification Report")
print(classification_report(y_testset, yhat4))
print(clf)

# %% [code]
from sklearn.ensemble import GradientBoostingClassifier
lr_list = [0.001,0.002,0.05, 0.075, 0.1, 0.25, 0.5, 0.75, 1]

for learning_rate in lr_list:
    gb_clf = GradientBoostingClassifier(n_estimators=19, learning_rate=learning_rate, max_features=2, max_depth=4, random_state=0)
    gb_clf.fit(X_trainset,y_trainset)

    print("Learning rate: ", learning_rate)
    print("Accuracy score (training): {0:.3f}".format(gb_clf.score(X_trainset,y_trainset)))
    print("Accuracy score (validation): {0:.3f}".format(gb_clf.score(X_testset,y_testset)))

# %% [code]
gb_clf1 = GradientBoostingClassifier(n_estimators=19, learning_rate=0.5, max_features=2, max_depth=4, random_state=0)
gb_clf1.fit(X_trainset,y_trainset)
predictions = gb_clf1.predict(X_testset)

print("Confusion Matrix:")
print(confusion_matrix(y_testset, predictions))
print("Accuracy: ", metrics.accuracy_score(y_testset, predictions))

print("Classification Report")
print(classification_report(y_testset, predictions))
gb_clf1

# %% [code]


# %% [code]
