# Supplementary material for: An intelligent diabetes classification and perception framework based on ensemble and deep learning method
Source: PeerJ Comput Sci. 2024 Mar 29;10:e1914. doi: 10.7717/peerj-cs.1914 (PMC11041940; doi:10.7717/peerj-cs.1914)
Supplement: Supplemental Information 6 [file peerj-cs-10-1914-s006.ipynb]

# %% [code]
from google.colab import files
import pandas as pd
uploaded = files.upload()
import io 
df = pd.read_csv(io.BytesIO(uploaded['diabetes_data_upload.csv']))
df

# %% [code]
from sklearn import preprocessing
label_enco = preprocessing.LabelEncoder() #Label encoding
df['Gender']=label_enco.fit_transform(df['Gender'])
df['Polyuria']=label_enco.fit_transform(df['Polyuria'])
df['Polydipsia']=label_enco.fit_transform(df['Polydipsia'])
df['suddenweightloss']=label_enco.fit_transform(df['suddenweightloss'])
df['weakness']=label_enco.fit_transform(df['weakness'])
df['Polyphagia']=label_enco.fit_transform(df['Polyphagia'])
df['Genitalthrush']=label_enco.fit_transform(df['Genitalthrush'])
df['visualblurring']=label_enco.fit_transform(df['visualblurring'])
df['Itching']=label_enco.fit_transform(df['Itching'])
df['Irritability']=label_enco.fit_transform(df['Irritability'])
df['delayedhealing']=label_enco.fit_transform(df['delayedhealing'])
df['partialparesis']=label_enco.fit_transform(df['partialparesis'])
df['musclestiffness']=label_enco.fit_transform(df['musclestiffness'])
df['Alopecia']=label_enco.fit_transform(df['Alopecia'])
df['Obesity']=label_enco.fit_transform(df['Obesity'])
df['Target']=label_enco.fit_transform(df['Target'])


# %% [code]
import tensorflow as tf
from numpy import loadtxt
from keras.models import Sequential
from keras.layers import Dense
from sklearn.model_selection import train_test_split
from sklearn import preprocessing

X = df.iloc[:,0:16].values
Y = df.iloc[:,16].values
x_train,x_test,y_train,y_test=train_test_split(X,Y,test_size=0.2, random_state=2)

#define the keras models
model = Sequential()
model.add(Dense(16, input_dim=16, activation='relu'))
model.add(Dense(14, activation='relu'))
model.add(Dense(12,activation ='relu'))


model.add(Dense(6, input_dim=4, activation='relu'))
model.add(Dense(4, activation='relu'))
model.add(Dense(1,activation ='sigmoid'))
model.summary()

# %% [code]
model.compile(loss="binary_crossentropy", optimizer="adam", metrics=['accuracy'])

#fit the keras model on the dataset
history=model.fit(X,Y,validation_split=0.20,epochs=500, batch_size=50 )

#evaluate the keras model
_,accuracy = model.evaluate(x_train,y_train)
print('Train Accuracy: %.2f' % (accuracy*100))
predictions = model.predict_classes(x_train)

_,accuracy = model.evaluate(x_test,y_test)
print('Test Accuracy: %.2f' % (accuracy*100))
predictions = model.predict_classes(x_test)


# summarize the first 15 cases
for i in range(15):
	print('%s => %d (expected %d)' % (x_test[i].tolist(), predictions[i], y_test[i]))


# %% [code]
from sklearn.metrics import classification_report
import matplotlib.pyplot as plt
print(classification_report(y_test,predictions ))

# %% [code]
plt.plot(history.history['accuracy'])
plt.plot(history.history['val_accuracy'])
plt.title('model accuracy')
plt.ylabel('accuracy')
plt.xlabel('epoch')
plt.legend(['train', 'test'], loc='upper left')
plt.show()

# %% [code]
plt.plot(history.history['loss'])
plt.plot(history.history['val_loss'])
plt.title('model loss')
plt.ylabel('loss')
plt.xlabel('epoch')
plt.legend(['train', 'test'], loc='upper left')
plt.show()
