# Supplementary material for: An intelligent diabetes classification and perception framework based on ensemble and deep learning method
Source: PeerJ Comput Sci. 2024 Mar 29;10:e1914. doi: 10.7717/peerj-cs.1914 (PMC11041940; doi:10.7717/peerj-cs.1914)
Supplement: Supplemental Information 7 [file peerj-cs-10-1914-s007.ipynb]

# %% [code]
from google.colab import files
import pandas as pd
uploaded = files.upload()
import io 
dataset = pd.read_csv(io.BytesIO(uploaded['pimadiabetes.csv']))
dataset

# %% [code]
#import all libraries

import tensorflow as tf
from numpy import loadtxt
from keras.models import Sequential
from keras.layers import Dense
from sklearn.model_selection import train_test_split
from sklearn import preprocessing

X = dataset.iloc[:,0:8].values
Y = dataset.iloc[:,8].values
X = preprocessing.scale(X)
x_train,x_test,y_train,y_test=train_test_split(X,Y,test_size=0.2, random_state=2)

#define the keras models
model = Sequential()
model.add(Dense(16, input_dim=8, activation='relu'))
model.add(Dense(14, activation='relu'))
model.add(Dense(12,activation ='relu'))

model.add(Dense(10, input_dim=6, activation='relu'))
model.add(Dense(8, activation='relu'))
model.add(Dense(6,activation ='relu'))

model.add(Dense(6, input_dim=4, activation='relu'))
model.add(Dense(4, activation='relu'))
model.add(Dense(1,activation ='sigmoid'))
model.summary()

# %% [code]
#Compile the model
model.compile(loss="binary_crossentropy", optimizer="adam", metrics=['accuracy'])

#fit the keras model on the dataset
history=model.fit(X,Y, epochs=500, batch_size=50 )

#evaluate the keras model
_,accuracy = model.evaluate(x_train,y_train)
print('Train Accuracy: %.2f' % (accuracy*100))
predictions = model.predict_classes(x_train)

_,accuracy = model.evaluate(x_test,y_test)
print('Test Accuracy: %.2f' % (accuracy*100))
predictions = model.predict_classes(x_test)


# summarize the first 15 cases
for i in range(15):
	print('%s => %d (expected %d)' % (x_test[i].tolist(), predictions[i], y_test[i]))


# %% [code]
from sklearn.metrics import classification_report
import matplotlib.pyplot as plt
print(classification_report(y_test,predictions ))
